# Supplementary material for: Brugia malayi Glycoproteins Detected by the Filariasis Test Strip Antibody AD12.1
Source: Front Trop Dis. Author manuscript; Available in PMC 2024 Jul 3. (PMC11220778; doi:10.3389/fitd.2021.729294)
Supplement: Table 1 — Supplementary Table 1 | Complete list of AD12 epitope-containing proteins identified from B. malayi. [file NIHMS2003410-supplement-Table_1.xlsx]

## Sheet: Sheet1
Number of Unique Peptides		Sequence Details and Accession Numbers			Sequence Analysis								Homolog pulled down by AD12			Repoduction and Development GO term analysis
BmSOM	BmES	Description	PROTEIN DB ENTRY	Other ID	Length (aa)	Unique pep/length	pI	MW (kDa)	Signal P	Secretome P	NetOGlyc4.0	NetNGlyc1.0	homolog in Wb CFA	homolog in loa MS	Loa homolog found in MS	GO:0000003 Reproduction	GO:0009791 Post-embryonic development	GO:0009790 Embryo development	GO:0002164 Larval development	GO:0002119 Nematode larval development	GO:0009792 Embryo development ending in birth or egg hatching
113	0	Aminopeptidase	Bm5654a	Bm1_51650	1087	0.103956	5.06	125.937	-	-	11	10	-	Y	EN70_4591	-	-	-	-	-	-
67	22	Hypothetical C-type lectin	Bm5701	Bm1_40520	674	0.0994065	4.53	74.1526	Y	Y	115	2	-	-	-	-	-	-	-	-	-
51	2	Hypothetical Immunoglobulin I-set domain containing protein	Bm10822b	-	6469	0.00788375	5.11	711.519	Y	-	147	4	-	Y	EFO26922.2	Y	-	-	-	-	-
47	0	Oxidoreductase	Bm2014	Bm2014	1238	0.0379645	6.02	138.486	-	-	12	0	-	Y	EN70_4022	-	-	-	-	-	-
41	22	Molecular chaperone HtpG	Bm13653	BMA-DAF-21	717	0.0571827	4.98	82.5907	-	-	5	3	-	Y	EN70_561	-	-	-	-	-	-
40	17	Galectin (lec-2)	Bm4277	bma-lec-2	280	0.142857	5.96	31.947	-	-	0	0	-	Y	EN70_3647	-	-	-	-	-	-
37	0	Hypothetical PAN domain containing protein	Bm5611	BMA-SRAP-1	1914	0.0193312	4.74	210.397	Y	-	109	5	-	Y	EN70_7179	-	-	-	-	-	-
34	23	heat shock 70kDa protein 1/8	Bm3611	bma-hsp-1	645	0.0527132	5.56	70.3265	-	-	6	3	-	Y	EN70_7109	-	-	-	-	-	-
34	0	Filarial antigen Av33	Bm3738	-	233	0.145923	8.17	26.172	Y	Y	13	0	-	Y	EN70_3801	-	-	-	-	-	-
33	0	Hypothetical protein	Bm14333	-	607	0.0543657	5.9	68.8366	Y	-	47	2	-	-	-	-	-	-	-	-	-
33	0	Hypothetical protein	Bm14109	-	3125	0.01056	8.41	361.309	Y	-	7	4	-	-	-	-	-	-	-	-	-
30	13	glyceraldehyde 3-phosphate dehydrogenase	Bm5699a	-	339	0.0884956	7.11	36.2002	-	-	1	0	-	Y	EN70_9368	-	-	-	-	-	-
29	2	Alpha-1,4 glucan phosphorylase	Bm5931a	Bm1_16060	854	0.0339578	6.03	98.2015	-	-	2	1	-	-	-	-	-	-	-	-	-
26	14	Hypothetical protein, similar to LS110p (L. sigmodontis)	Bm8327	-	352	0.0738636	4.48	38.7061	-	-	112	1	-	-	-	-	-	-	-	-	-
26	7	phosphoglycerate kinase	Bm13839	bma-pgk-1	415	0.0626506	7.68	44.6337	-	-	0	1	-	-	-	-	-	-	-	-	-
23	18	L-lactate dehydrogenase	Bm3339	bma-ldh-1	352	0.0653409	8.88	38.1124	-	-	3	0	Y	Y	EN70_7119	-	-	-	-	-	-
21	16	enolase	Bm13965	Bm1_24115	432	0.0486111	5.98	47.0977	-	-	0	0	-	Y	EN70_8669	-	-	-	-	-	-
21	0	Hypothetical protein	Bm8924	-	487	0.0431211	4.29	54.9909	Y	-	19	2	-	-	-	-	-	-	-	-	-
18	10	pyruvate kinase	Bm3590	Bm1_35910	556	0.0323741	6.31	61.1003	-	-	1	1	Y	Y	EN70_4189	-	-	-	-	-	-
18	8	chaperonin GroEL	Bm6327	-	574	0.0313589	5.47	61.2855	-	-	4	2	-	Y	EN70_9299	-	-	-	-	-	-
18	8	heat shock 70kDa protein 5	Bm13661	-	672	0.0267857	5.2	74.3411	Y	Y	2	0	-	Y	EN70_4944	Y	Y	-	Y	Y	-
17	12	elongation factor 1-alpha	Bm5195a	-	467	0.0364026	9.08	50.7895	-	-	2	1	Y	Y	EN70_1093	-	-	-	-	-	-
17	0	tubulin beta	Bm4733	-	448	0.0379464	4.73	50.1915	-	-	0	1	-	Y	EN70_5564	Y	Y	Y	Y	Y	Y
15	3	Hypothetical heavy neurofilament-like protein	Bm10410	Bm1_42375	300	0.05	4.92	33.0172	Y	-	56	0	-	-	-	-	-	-	-	-	-
15	0	Hypothetical lipase family protein	Bm4899	-	547	0.0274223	4.86	59.4902	Y	-	86	1	-	-	-	-	-	-	-	-	-
15	0	F-type H+-transporting ATPase subunit alpha	Bm13837	Bm1_47570	536	0.0279851	9.13	58.2783	-	-	9	0	-	Y	EN70_7528	Y	Y	Y	Y	Y	Y
15	0	Galectin (lec-4)	Bm2767a	Bm1_20640	285	0.0526316	6.57	32.7602	-	-	0	2	-	-	-	-	-	-	-	-	-
14	0	F-type H+-transporting ATPase subunit beta	Bm13835	bma-atp-2	542	0.0258303	5.62	58.4242	-	-	5	1	-	Y	EN70_3459	Y	Y	Y	Y	Y	Y
14	0	transketolase	Bm13736	bma-tkt-1	622	0.022508	6.12	67.212	-	-	3	1	-	Y	EN70_4744	Y	Y	Y	Y	Y	Y
13	4	tubulin alpha	Bm2748	Bm1_38680	448	0.0290179	5.01	49.8464	-	-	0	1	-	Y	EN70_2016	-	-	-	-	-	-
13	3	heat shock protein 90kDa beta	Bm5584a	-	789	0.0164766	5.15	90.8939	Y	-	11	1	-	Y	EN70_294	Y	Y	Y	Y	Y	Y
13	3	annexin A7/11	Bm14250	-	319	0.0407524	6.86	36.5309	-	-	0	0	-	-	-	-	-	-	-	-	-
13	0	sodium/potassium-transporting ATPase subunit alpha	Bm1779a	bma-eat-6	1012	0.0128459	5.26	112.43	-	Y	1	3	-	Y	EN70_7308	Y	Y	Y	Y	Y	Y
12	8	Macrophage migration inhibitory factor homolog	Bm6870	Bm1_28435	115	0.104348	7.65	12.3202	-	-	0	0	-	-	-	-	-	-	-	-	-
12	0	Hypothetical protein	Bm2837	-	194	0.0618557	7.4	21.6037	Y	Y	0	1	-	-	-	Y	-	-	-	-	-
11	9	14-3-3 protein beta/theta/zeta	Bm4259a	-	331	0.0332326	4.91	37.8616	-	-	4	3	-	-	-	-	-	-	-	-	-
11	6	glucose-6-phosphate isomerase	Bm13946	-	873	0.0126002	7.48	98.9861	Y	Y	7	4	-	Y	EN70_7541	-	-	-	-	-	-
10	2	transitional endoplasmic reticulum ATPase	Bm1994	-	812	0.0123153	5.34	90.1389	-	-	11	2	-	Y	EN70_426	Y	Y	Y	Y	Y	Y
10	0	Hypothetical SEA domain containing protein	Bm12897	-	919	0.0108814	4.72	100.699	Y	-	43	0	-	-	-	-	-	-	-	-	-
10	0	MFS transporter, SP family, solute carrier family 2 (facilitated glucose transporter), member 1	Bm8362a	Bm1_35495	522	0.0191571	8.87	57.0043	-	-	2	1	-	Y	EN70_1024	-	-	-	-	-	-
10	0	malate dehydrogenase	Bm13855	bma-mdh-2	378	0.026455	8.77	40.1233	-	-	1	0	-	Y	EN70_4078	-	-	-	-	-	-
10	0	Hypothetical small heat shock protein	Bm10597	Bma-hsp-17	152	0.0657895	5.67	17.7691	-	Y	1	0	-	Y	EN70_3051	-	-	-	-	-	-
9	0	Hypothetical protein	Bm4686	bma-eat-20	942	0.00955414	4.98	103.512	Y	-	91	1	-	-	-	-	-	-	-	-	-
9	0	golgi apparatus protein 1	Bm3368a	-	1193	0.00754401	6.27	136.702	Y	-	13	1	-	-	-	-	-	-	-	-	-
9	0	succinate dehydrogenase (ubiquinone) flavoprotein subunit	Bm1936a	Bm1_17330	667	0.0134933	8.17	73.7062	-	-	7	4	-	-	-	-	-	-	-	-	-
9	0	Hypothetical protein	Bm3682	BMA-CPN-3	143	0.0629371	8.46	15.4909	-	-	4	1	-	-	-	-	-	-	-	-	-
8	5	glutathione S-transferase	Bm5414	bma-gst-1	208	0.0384615	6.79	24.2268	-	-	0	0	-	-	-	-	-	-	-	-	-
8	0	puromycin-sensitive aminopeptidase	Bm4229	bma-pam-1	905	0.00883978	6.63	103.528	-	-	6	1	-	Y	EN70_4591	-	-	-	-	-	-
8	0	Myosin regulatory light chain 1	Bm2632a	-	170	0.0470588	5.18	18.7624	-	Y	5	0	-	Y	EN70_948	Y	Y	-	Y	Y	-
8	0	Glycosyl hydrolases family 31 protein	Bm5229	Bm1_40580	918	0.0087146	5.83	105.103	-	-	4	3	-	Y	EN70_6443	-	-	-	-	-	-
8	0	voltage-dependent anion channel protein 2	Bm5232	Bm1_31685	284	0.028169	8.45	31.3796	-	-	0	1	-	Y	EN70_8454	-	-	-	-	-	-
7	6	Small heat shock protein OV25-1	Bm4261a	Bm1_14535	177	0.039548	5.97	20.1586	-	Y	5	0	-	-	-	-	-	-	-	-	-
7	0	Hypothetical intermediate filament protein B	Bm3256b	BMA-IFB-1	561	0.0124777	5.58	64.6144	-	-	17	0	-	Y	EN70_7097	Y	Y	Y	Y	Y	Y
7	0	aldehyde dehydrogenase family 9 member A1	Bm4035	Bm1_28330	697	0.010043	6.02	76.4896	-	-	4	1	-	-	-	-	-	-	-	-	-
7	0	V-type H+-transporting ATPase subunit A	Bm6686	bma-vha-13	615	0.0113821	5.09	67.985	-	-	2	0	-	Y	EN70_6547	Y	Y	Y	Y	Y	Y
7	0	cytidine deaminase	Bm8594	-	133	0.0526316	6.55	14.2735	-	Y	0	0	-	-	-	-	-	-	-	-	-
7	0	ADP-ribosylation factor 4	Bm4531	bma-arf-3	180	0.0388889	6.91	20.3894	-	-	0	0	-	Y	EN70_1734	Y	Y	Y	Y	Y	Y
7	0	ADP-ribosylation factor 1	Bm4102	bma-arf-1.2	196	0.0357143	5.76	22.0875	-	Y	0	0	-	-	-	Y	-	Y	-	-	Y
7	0	Ca2+ transporting ATPase, sarcoplasmic/endoplasmic reticulum	Bm5003a	bma-sca-1	1006	0.00695825	5.08	110.807	-	Y	0	2	-	Y	EN70_1026	Y	Y	Y	Y	Y	Y
6	16	Galectin (lec-1)	Bm6267	bma-lec-1	277	0.0216607	6.42	31.7859	-	-	0	0	-	-	-	-	-	-	-	-	-
6	4	Ras-related protein Rab-1A	Bm13658	bma-rab-1	205	0.0292683	6.15	22.848	-	-	3	0	-	Y	EN70_1662	Y	Y	Y	Y	Y	Y
6	3	T-complex protein 1 subunit gamma	Bm13709	bma-cct-3	547	0.0109689	6.14	59.8921	-	-	5	0	-	Y	EN70_9335	-	-	-	-	-	-
6	3	asparaginyl-tRNA synthetase	Bm12796	-	724	0.00828729	6.97	82.1654	-	-	2	0	-	Y	EN70_2661	-	-	-	-	-	-
6	3	malate dehydrogenase	Bm4147	bma-mdh-1	330	0.0181818	8.46	35.7966	-	Y	1	1	-	-	-	-	-	-	-	-	-
6	0	Nidogen-like family protein	Bm3012	-	1121	0.00535236	5.14	124.442	-	-	41	2	-	-	-	-	-	-	-	-	-
6	0	Animal haem peroxidase family protein	Bm11012	Bm1_39080	999	0.00600601	6.27	114.338	-	-	10	0	-	-	-	-	-	-	-	-	-
6	0	protein disulfide-isomerase A6	Bm1792	Bm1_33495	424	0.0141509	5.93	47.0929	Y	Y	8	0	-	Y	EN70_6834	-	-	-	-	-	-
6	0	calpain, invertebrate	Bm7154a	Bm1_30345	664	0.00903615	5	74.2196	-	-	6	0	-	-	-	-	-	-	-	-	-
6	0	G15-6A protein	Bm12956	Bm1_49930	147	0.0408163	5.51	16.5997	Y	Y	4	0	-	Y	EN70_32	-	-	-	-	-	-
6	0	MFS transporter, SP family, solute carrier family 2 (myo-inositol transporter), member 13	Bm5053	Bm1_37035	595	0.010084	8.23	65.8401	-	-	4	1	-	-	-	-	-	-	-	-	-
6	0	glutamate dehydrogenase (NAD(P)+)	Bm7558a	bma-gdh-1	543	0.0110497	7.96	60.5052	-	-	4	1	-	Y	EN70_9427	Y	-	-	-	-	-
6	0	adenylate kinase	Bm14014	-	207	0.0289855	7.73	22.9175	-	-	2	0	-	-	-	-	-	-	-	-	-
6	0	Hypothetical protein	Bm5250	-	165	0.0363636	7.26	17.6694	Y	-	1	0	-	-	-	-	-	-	-	-	-
6	0	Hypothetical protein	Bm17692	-	152	0.0394737	7.98	17.7544	Y	Y	0	0	-	-	-	-	-	-	-	-	-
6	0	Phosphotransferase	Bm18138	-	451	0.0133038	5.04	49.6223	-	-	0	0	-	-	-	-	-	-	-	-	-
6	0	6-phosphogluconate dehydrogenase	Bm13964	-	489	0.0122699	7.09	53.6399	-	-	0	1	-	Y	EN70_203	-	-	-	-	-	-
6	0	Hypothetical uncordinated protein 78	Bm13695a	Bm1_40880	614	0.00977199	6.29	66.8314	-	-	0	2	-	-	-	Y	-	-	-	-	-
5	10	Hypothetical receptor mediated endocytosis protein 1	Bm6218	Bma-rme-1	552	0.00905797	5.83	63.0272	-	-	7	1	-	-	-	Y	-	Y	-	-	Y
5	6	cathepsin D	Bm8660	-	461	0.010846	8.28	50.9374	-	Y	9	1	-	Y	EN70_1141	-	-	-	-	-	-
5	2	histone H2B	Bm2874a	Bm1_20280	224	0.0223214	10.39	24.7335	-	Y	19	0	-	-	EN70_6414	-	-	-	-	-	-
5	0	Hypothetical intermediate filament protein	Bm12386a	-	1301	0.0038432	5.97	148.642	-	-	148	2	-	Y	EN70_9157	Y	Y	Y	Y	Y	Y
5	0	Hypothetical protein	Bm4085b	-	1478	0.00338295	5.52	164.185	Y	Y	50	1	-	-	-	-	-	-	-	-	-
5	0	myosin heavy chain 4	Bm3307	-	1952	0.00256148	5.58	224.682	-	-	50	6	-	-	-	Y	Y	-	Y	Y	-
5	0	Hypothetical protein	Bm8094	-	743	0.00672948	4.91	84.6471	-	-	17	1	-	-	-	-	-	-	-	-	-
5	0	Importin alpha-3 subunit	Bm3771	bma-ima-3	507	0.00986193	4.65	55.4169	-	Y	12	3	-	-	-	Y	Y	Y	Y	Y	Y
5	0	clathrin heavy chain	Bm13797	bma-chc-1	1694	0.00295159	5.54	193.347	-	-	11	0	-	Y	EN70_6344	Y	Y	Y	Y	Y	Y
5	0	CD109 antigen	Bm11471a	-	1498	0.00333778	5.33	167.961	Y	-	8	3	-	-	-	-	-	-	-	-	-
5	0	large subunit ribosomal protein LP0	Bm13768	bma-rla-0	320	0.015625	5.96	34.9163	-	-	7	1	-	Y	EFO28098.2	Y	Y	Y	Y	Y	Y
5	0	hexosaminidase	Bm10520	bma-hex-2	610	0.00819672	8.22	71.3153	-	Y	5	2	-	-	-	-	-	-	-	-	-
5	0	glutathione S-transferase	Bm10857	Bm1_44840	284	0.0176056	7.71	32.7587	Y	Y	3	0	-	-	-	-	-	-	-	-	-
5	0	actin beta/gamma 1	Bm5544	bma-act-5	376	0.0132979	5.29	41.8198	-	-	3	1	-	-	-	Y	Y	Y	Y	Y	Y
5	0	carbonic anhydrase	Bm5444	bma-cah-5	302	0.0165563	6.56	33.8814	Y	Y	2	1	-	-	-	-	-	-	-	-	-
5	0	Hypothetical beta-lactamase	Bm18095	-	366	0.0136612	8.31	42.623	-	Y	2	2	-	-	-	-	-	-	-	-	-
5	0	solute carrier family 25 (mitochondrial adenine nucleotide translocator), member 4/5/6/31	Bm5459	Bm1_18515	315	0.015873	9.73	34.7734	-	Y	1	0	-	Y	EN70_6911	Y	Y	Y	Y	Y	Y
5	0	Hypothetical oxidoreductase, zinc-binding dehydrogenase family protein	Bm7560	Bm1_54505	364	0.0137363	5.8	39.8771	-	-	1	0	-	Y	EN70_2564	-	-	-	-	-	-
5	0	profilin	Bm8066	-	130	0.0384615	6.12	14.4204	-	Y	0	0	-	-	-	-	-	-	-	-	-
5	0	dynein light chain LC8-type	Bm14063	bma-dlc-1	89	0.0561798	6.81	10.3599	-	-	0	0	-	-	-	Y	Y	Y	Y	Y	Y
5	0	solute carrier family 25 (mitochondrial adenine nucleotide translocator), member 4/5/6/31	Bm6046	Bm1_42895	310	0.016129	9.78	34.3994	-	-	0	0	-	-	-	-	-	-	-	-	-
4	5	Rab GDP dissociation inhibitor	Bm13848	Bm1_08800	429	0.00932401	5.41	48.1589	-	-	3	2	-	-	-	Y	-	Y	-	-	Y
4	3	FK506-binding protein 4/5	Bm3724	Bm1_56870	426	0.00938967	5.48	47.3878	-	-	6	1	-	-	-	-	-	-	-	-	-
4	2	translation initiation factor 4A	Bm13696	Bm1_13830	411	0.00973236	5.12	46.5092	-	Y	1	1	-	-	-	Y	Y	Y	Y	Y	Y
4	2	Leucyl aminopeptidase	Bm9816	-	462	0.00865801	5.26	51.7052	Y	Y	0	2	-	-	-	-	-	-	-	-	-
4	0	far upstream element-binding protein	Bm11304	-	692	0.00578035	6.58	73.0107	-	-	17	2	-	-	-	-	-	-	-	-	-
4	0	polyadenylate-binding protein	Bm7261a	-	655	0.00610687	9.16	72.2752	-	-	10	0	-	Y	EN70_4993	Y	-	-	-	-	-
4	0	elongation factor 1-gamma	Bm3421c	-	346	0.0115607	5.33	40.0327	-	-	10	0	-	-	-	-	-	-	-	-	-
4	0	Hypothetical protein	Bm9204	Bm1_14555	365	0.0109589	9.26	41.5638	-	-	9	1	-	-	-	-	-	-	-	-	-
4	0	elongation factor 1-gamma	Bm3421b	-	376	0.0106383	5.14	43.1852	-	-	9	1	-	-	-	-	-	-	-	-	-
4	0	elongation factor 1-gamma	Bm3421a	-	423	0.00945627	5.69	48.3484	-	-	9	1	-	-	-	-	-	-	-	-	-
4	0	enoyl-CoA hydratase / long-chain 3-hydroxyacyl-CoA dehydrogenase	Bm2467	-	768	0.00520833	8.86	84.5271	-	-	8	1	-	-	-	-	-	-	-	-	-
4	0	molecular chaperone DnaK	Bm13662b	-	611	0.00654665	5.83	66.6938	-	-	7	0	-	-	EN70_547	Y	Y	Y	Y	Y	Y
4	0	ATP-dependent RNA helicase UAP56/SUB2	Bm13698a	Bm1_08205	426	0.00938967	5.39	48.6507	-	-	7	2	-	Y	EN70_9428	Y	Y	Y	Y	Y	Y
4	0	citrate synthase	Bm13960	Bm1_19445	461	0.00867679	8.8	51.5795	-	-	7	3	-	Y	EN70_8120	Y	Y	Y	Y	Y	Y
4	0	cathepsin X	Bm3754	Bm1_30360	322	0.0124224	7.09	36.3978	Y	Y	5	1	-	Y	EJD73932.1	-	-	-	-	-	-
4	0	Ras-related protein Rab-2A	Bm4317	bma-unc-108	212	0.0188679	6.22	23.6207	-	-	5	1	-	-	-	Y	Y	Y	Y	Y	Y
4	0	chloride intracellular channel protein 2	Bm10378	bma-exc-4	291	0.0137457	6.03	33.8807	-	-	5	1	-	-	-	-	-	-	-	-	-
4	0	T-complex protein 1 subunit delta	Bm13704a	-	536	0.00746269	6.78	58.2114	-	-	4	0	-	Y	EN70_1227	Y	Y	Y	Y	Y	Y
4	0	actin beta/gamma 1	Bm8524b	Bm1_21725	360	0.0111111	5.66	40.214	-	-	2	0	-	-	-	Y	Y	Y	Y	Y	Y
4	0	fumarate hydratase, class II	Bm4644	Bm1_47480	470	0.00851064	8.54	50.7895	-	-	2	0	-	-	-	Y	Y	Y	Y	Y	Y
4	0	T-complex protein 1 subunit eta	Bm13706	Bm1_22985	531	0.00753296	5.89	58.205	-	-	2	1	-	Y	EN70_5379	Y	Y	Y	Y	Y	Y
4	0	ATP-dependent RNA helicase	Bm13697a	Bm1_14510	404	0.00990099	5.84	45.9788	-	-	2	1	-	-	-	Y	Y	Y	Y	Y	Y
4	0	Hypothetical AT14148p	Bm3528	-	109	0.0366972	5.23	12.2048	-	Y	1	0	-	-	-	-	-	-	-	-	-
4	0	stress-induced-phosphoprotein 1	Bm5316a	-	319	0.0125392	6.93	36.7401	-	-	0	0	-	-	-	Y	-	-	-	-	-
4	0	cofilin	Bm14711	-	163	0.0245399	6.51	18.5262	Y	Y	0	0	-	-	-	Y	Y	Y	Y	Y	Y
4	0	actin beta/gamma 1	Bm9238	Bm1_34930	376	0.0106383	5.3	41.8188	-	-	0	1	-	-	EN70_4972	Y	Y	Y	Y	Y	Y
4	0	ATP-dependent RNA helicase	Bm13697b	-	369	0.0108401	6.98	41.9285	-	-	0	1	-	-	-	Y	Y	Y	Y	Y	Y
4	0	tubulin beta	Bm9698	Bm1_07675	452	0.00884956	4.76	50.9323	-	-	0	2	-	Y	EN70_1235	Y	Y	Y	Y	Y	Y
3	11	peroxiredoxin 1	Bm3226	-	206	0.0145631	6.59	22.9885	-	-	6	0	-	Y	EN70_1140	-	-	-	-	-	-
3	2	T-complex protein 1 subunit beta	Bm13708	Bm1_10270	529	0.00567108	5.73	57.1579	-	-	8	0	-	Y	EN70_4742	Y	Y	Y	Y	Y	Y
3	2	elongation factor 2	Bm13733	Bm1_28480	852	0.00352113	6.17	94.9165	-	-	1	1	-	Y	EN70_1811	Y	Y	Y	Y	Y	Y
3	0	protein transport protein SEC24	Bm3324a	-	1078	0.00278293	5.93	119.411	-	-	57	0	-	-	-	-	-	-	-	-	-
3	0	protein dpy-30	Bm7575	Bm1_57070	151	0.0198676	4.53	16.507	-	Y	21	0	-	-	-	Y	Y	Y	Y	Y	Y
3	0	Hypothetical peroxisomal membrane anchor protein	Bm5292	Bm1_07925	296	0.0101351	5.4	33.508	-	Y	20	0	-	-	-	-	-	-	-	-	-
3	0	6-phosphofructokinase 1	Bm8557	-	849	0.00353357	6.65	93.2808	-	-	18	0	-	Y	EN70_1086	-	-	-	-	-	-
3	0	calpain, invertebrate	Bm2028b	-	889	0.00337458	5.22	96.4956	-	-	11	0	-	-	-	-	-	-	-	-	-
3	0	choline-phosphate cytidylyltransferase	Bm3191	-	347	0.00864553	8.26	39.6546	-	Y	11	1	-	-	-	-	-	-	-	-	-
3	0	calpain, invertebrate	Bm2028a	-	871	0.00344432	5.25	94.4325	-	-	10	0	-	-	-	-	-	-	-	-	-
3	0	fragile X mental retardation protein	Bm8969a	Bm1_07480	547	0.00548446	5.63	61.3281	-	-	10	1	-	-	-	-	-	-	-	-	-
3	0	nucleolysin TIA-1/TIAR	Bm2287	Bm1_46695	421	0.00712589	5.85	46.1204	-	-	10	2	-	-	-	Y	Y	Y	Y	Y	Y
3	0	ATP-dependent RNA helicase DDX6/DHH1	Bm2058	Bm1_30200	471	0.00636943	8.83	53.7358	-	-	10	2	-	-	-	Y	Y	Y	Y	Y	Y
3	0	Hypothetical Saposin-like type B, region 1 family protein	Bm2446	-	350	0.00857143	6.06	40.6083	Y	Y	9	1	-	-	-	-	-	-	-	-	-
3	0	structure-specific recognition protein 1	Bm6643	Bm1_25620	101	0.029703	10.36	11.3723	-	-	9	1	-	Y	EN70_9823	-	-	-	-	-	-
3	0	Hypothetical activator of 90 kDa heat shock protein ATPase homolog 1	Bm1892	-	348	0.00862069	5.82	39.6251	-	-	9	2	-	-	-	-	-	-	-	-	-
3	0	small subunit ribosomal protein SAe	Bm1783a	-	294	0.0102041	5.3	33.0789	-	-	8	0	-	Y	EN70_3518	Y	-	-	-	-	-
3	0	solute carrier family 3 (neutral and basic amino acid transporter), member 1	Bm3612	Bm1_01300	612	0.00490196	5.08	69.4188	-	Y	7	0	-	-	-	-	-	-	-	-	-
3	0	Ras-related protein Rab-14	Bm4940	Bm1_20650	213	0.0140845	6.51	23.8017	-	-	7	2	-	-	-	-	-	-	-	-	-
3	0	Hypothetical protein	Bm8311	-	349	0.00859599	5.57	39.787	-	-	6	1	-	-	-	-	-	-	-	-	-
3	0	T-complex protein 1 subunit theta	Bm13707	-	546	0.00549451	5.31	59.6562	-	-	5	0	-	Y	EN70_1690	Y	Y	Y	Y	Y	Y
3	0	Ras-related protein Rab-11B	Bm4321	Bm1_56235	215	0.0139535	6.44	23.7858	-	-	5	0	-	-	-	Y	Y	Y	Y	Y	Y
3	0	Hypothetical Hsp20/alpha crystallin family protein	Bm16888	Bm1_40970	180	0.0166667	9.51	20.755	-	Y	5	1	-	-	-	-	-	-	-	-	-
3	0	lysosomal alpha-mannosidase	Bm4424	-	928	0.00323276	8.81	107.32	-	-	4	3	-	-	-	-	-	-	-	-	-
3	0	serine/threonine-protein phosphatase 2A regulatory subunit A	Bm13681	Bm1_14145	594	0.00505051	5.07	66.2599	-	-	3	0	-	-	-	Y	Y	Y	Y	Y	Y
3	0	endophilin-B	Bm3818b	-	275	0.0109091	7.03	31.3195	-	Y	3	0	-	-	-	Y	-	Y	-	-	Y
3	0	cathepsin A (carboxypeptidase C)	Bm3985a	-	450	0.00666667	6.57	51.1716	Y	Y	3	0	-	-	-	-	-	-	-	-	-
3	0	heterogeneous nuclear ribonucleoprotein A1/A3	Bm4012a	-	340	0.00882353	9.01	35.0445	-	-	3	0	-	-	-	-	-	-	-	-	-
3	0	small subunit ribosomal protein S19e	Bm14060	Bm1_18840	150	0.02	10.4	17.0185	-	Y	2	0	-	-	-	-	-	-	-	-	-
3	0	T-complex protein 1 subunit zeta	Bm13705a	Bm1_00545	540	0.00555556	7.56	59.1776	-	-	2	1	-	-	-	Y	Y	Y	Y	Y	Y
3	0	phosphoglucomutase / phosphopentomutase	Bm6539	Bm1_18455	586	0.00511945	7.88	66.8233	-	-	2	1	-	-	-	-	-	-	-	-	-
3	0	Hypothetical acid phosphatase	Bm3478	-	462	0.00649351	7.74	53.6773	Y	Y	2	4	-	-	-	-	-	-	-	-	-
3	0	Ras-related protein Rab-7A	Bm13717a	-	212	0.0141509	7.59	23.8089	-	Y	1	0	-	-	-	Y	Y	Y	Y	Y	Y
3	0	calcium binding protein 39	Bm13872	-	336	0.00892857	7.1	39.0638	-	-	1	0	-	-	-	-	-	-	-	-	-
3	0	Hypothetical protein	Bm14705b	-	319	0.00940439	8.27	37.5114	-	-	1	1	-	-	-	-	-	-	-	-	-
3	0	Hypothetical protein	Bm14705a	-	362	0.00828729	7.83	42.2227	Y	Y	1	1	-	-	-	-	-	-	-	-	-
3	0	Hypothetical disorganized muscle protein 1	Bm2290	-	321	0.00934579	4.99	35.5298	-	-	0	0	-	Y	EN70_901	-	-	-	-	-	-
3	0	Hypothetical protein	Bm3016	-	128	0.0234375	4.74	14.1383	Y	Y	0	1	-	-	-	-	-	-	-	-	-
3	0	hexokinase	Bm4678	Bm1_14445	572	0.00524476	5.43	64.0428	-	-	0	3	-	-	-	-	-	-	-	-	-
3	0	Hypothetical AT14148p	Bm17768	-	331	0.00906344	9.02	36.8356	-	Y	0	3	-	Y	EN70_6553	-	-	-	-	-	-
2	8	glutathione peroxidase	Bm2151	-	223	0.00896861	8.57	25.8829	Y	-	1	2	-	-	-	-	-	-	-	-	-
2	4	uridine monophosphate synthetase	Bm5636a	Bm1_23045	477	0.00419287	6.95	53.2837	-	-	1	2	-	-	-	Y	-	Y	-	-	Y
2	2	Juv p120 QLR family member	Bm7678	-	424	0.00471698	10.12	50.7339	Y	-	19	0	Y	-	-	-	-	-	-	-	-
2	2	Juv p120 QLR family member	Bm17729	-	423	0.00472813	9.83	50.4994	Y	-	15	0	Y	-	-	-	-	-	-	-	-
2	2	cofilin	Bm636	Bm1_22990	166	0.0120482	5.83	18.61	-	Y	1	0	-	-	-	Y	Y	Y	Y	Y	Y
2	0	myosin heavy chain 4	Bm4116	-	1957	0.00102197	5.49	226.104	-	-	46	3	-	Y	EN70_1344	Y	Y	-	Y	Y	-
2	0	filamin	Bm6990	Bm1_15795	2187	0.000914495	5.85	239.398	-	-	40	2	-	Y	EN70_3003	Y	-	-	-	-	-
2	0	Hypothetical protein	Bm4781	Bm1_26660	474	0.00421941	9.6	55.5568	Y	-	35	1	-	-	-	-	-	-	-	-	-
2	0	Hypothetical RNA recognition motif domain containing protein	Bm8919	Bm1_14275	200	0.01	11.42	22.8652	-	-	34	1	-	-	-	-	-	-	-	-	-
2	0	histone H1/5	Bm5144	Bm1_04110	207	0.00966184	10.76	21.5623	-	-	28	1	-	Y	EN70_9894	-	-	-	-	-	-
2	0	Hypothetical nematode astacin protease 4	Bm1982	Bm1_30065	538	0.00371747	6.4	60.547	Y	-	27	2	-	Y	EN70_1045	-	-	-	-	-	-
2	0	integrin beta 1	Bm1972a	Bm1_20050	477	0.00419287	4.52	51.4327	Y	Y	18	0	-	Y	EN70_6324	-	-	-	-	-	-
2	0	Hypothetical protein	Bm10899	Bm1_08750	240	0.00833333	8.79	26.1609	Y	Y	13	0	-	-	-	-	-	-	-	-	-
2	0	26S proteasome regulatory subunit N1	Bm5926a	-	939	0.00212992	5.92	104.853	-	-	13	1	-	-	-	-	-	-	-	-	-
2	0	Hypothetical protein	Bm4660	-	176	0.0113636	8.95	20.4482	-	Y	12	2	-	-	-	-	-	-	-	-	-
2	0	pyruvate dehydrogenase E1 component alpha subunit	Bm13682	Bm1_25860	403	0.00496278	8.53	44.6989	-	-	11	1	-	Y	EN70_5581	Y	-	Y	-	-	Y
2	0	Hypothetical protein	Bm10583	Bm1_07090	351	0.00569801	8.99	39.9682	-	-	11	1	-	-	-	-	-	-	-	-	-
2	0	large subunit ribosomal protein L23Ae	Bm4425b	Bm1_04800	164	0.0121951	10.41	18.5028	-	-	10	0	-	-	-	-	-	-	-	-	-
2	0	suppressor of tumorigenicity protein 13	Bm14778	-	346	0.00578035	5.89	38.917	-	Y	10	0	-	-	-	-	-	-	-	-	-
2	0	large subunit ribosomal protein L32e	Bm13779b	-	180	0.0111111	11.45	20.8583	-	Y	10	1	-	-	-	-	-	-	-	-	-
2	0	acetyl-CoA synthetase	Bm2623a	-	686	0.00291545	6.24	76.4056	-	-	9	1	-	-	-	-	-	-	-	-	-
2	0	T-complex protein 1 subunit alpha	Bm5578	-	552	0.00362319	5.92	59.8421	-	-	8	2	-	Y	EN70_7110	Y	Y	Y	Y	Y	Y
2	0	serine/threonine-protein phosphatase 2A catalytic subunit	Bm9899	-	323	0.00619195	4.99	36.7872	-	-	7	0	-	-	-	Y	Y	Y	Y	Y	Y
2	0	DnaJ homolog subfamily A member 1	Bm3934	Bm1_00180	390	0.00512821	6.51	43.3846	-	-	7	1	-	Y	EN70_4359	-	-	-	-	-	-
2	0	long-chain acyl-CoA synthetase	Bm13820	-	735	0.00272109	7.49	82.6243	-	-	6	0	-	-	-	-	-	-	-	-	-
2	0	large subunit ribosomal protein L7e	Bm4323	Bm1_24400	249	0.00803213	10.62	29.1484	-	-	6	0	-	Y	EN70_4298	Y	Y	Y	Y	Y	Y
2	0	ammonium transporter Rh	Bm3199	Bm1_01070	491	0.00407332	6.83	54.1491	-	Y	6	2	-	Y	EN70_1413	-	-	-	-	-	-
2	0	mitochondrial-processing peptidase subunit beta	Bm4474	Bm1_55645	476	0.00420168	5.53	52.9767	-	-	5	0	-	Y	EFO18547.2	-	-	-	-	-	-
2	0	seryl-tRNA synthetase	Bm2816	Bm1_41310	477	0.00419287	6.09	55.1492	-	-	5	1	-	-	-	Y	Y	Y	Y	Y	Y
2	0	Hypothetical nuclear movement protein	Bm4279d	Bm1_07390	323	0.00619195	5.46	36.9751	-	-	4	0	-	-	-	Y	Y	Y	Y	Y	Y
2	0	aspartyl-tRNA synthetase	Bm13741	Bm1_41230	535	0.00373832	6.6	60.9702	-	-	4	1	-	-	-	Y	Y	Y	Y	Y	Y
2	0	small subunit ribosomal protein S3Ae	Bm4490	Bm1_27225	257	0.0077821	9.63	29.3854	-	Y	4	1	-	-	-	-	-	-	-	-	-
2	0	solute carrier family 25 (mitochondrial dicarboxylate transporter), member 10	Bm5009	-	305	0.00655738	9.91	33.7252	-	-	4	1	-	-	-	-	-	-	-	-	-
2	0	Hypothetical Appr-1-p processing enzyme family protein	Bm1692	-	214	0.00934579	8.61	23.4121	-	-	3	0	-	-	-	-	-	-	-	-	-
2	0	legumain	Bm877	-	440	0.00454546	6.85	50.0232	Y	Y	3	0	-	-	-	-	-	-	-	-	-
2	0	large subunit ribosomal protein L32e	Bm13779a	Bm1_28495	134	0.0149254	11.73	15.9527	-	-	3	0	-	-	-	-	-	-	-	-	-
2	0	large subunit ribosomal protein L5e	Bm4350	-	295	0.00677966	9.87	33.7498	-	-	3	0	-	Y	EN70_328	Y	Y	Y	Y	Y	Y
2	0	oligosaccharyltransferase complex subunit delta (ribophorin II)	Bm5031	-	642	0.00311526	9.11	71.0758	Y	-	3	1	-	-	-	-	-	-	-	-	-
2	0	Hypothetical protein	Bm7191	Bm1_29410	641	0.00312013	7.27	71.7862	Y	-	3	8	-	-	-	-	-	-	-	-	-
2	0	V-type H+-transporting ATPase subunit B	Bm13836	Bm1_12010	505	0.0039604	5.7	56.0461	-	-	2	0	-	-	-	Y	Y	Y	Y	Y	Y
2	0	Hypothetical protein	Bm2751	Bm1_08745	246	0.00813008	7.52	26.8848	Y	Y	2	0	-	-	-	-	-	-	-	-	-
2	0	lectin, mannose-binding 2	Bm12336	-	350	0.00571429	6.18	39.5193	-	Y	2	0	-	Y	EN70_4304	-	-	-	-	-	-
2	0	Hypothetical nuclear movement protein	Bm4279c	-	313	0.00638978	5.38	36.038	-	-	2	0	-	-	-	Y	Y	Y	Y	Y	Y
2	0	ubiquitin carboxyl-terminal hydrolase L3	Bm13846	Bm1_09170	228	0.00877193	4.89	25.2408	-	-	2	1	-	-	-	-	-	-	-	-	-
2	0	17beta-estradiol 17-dehydrogenase / very-long-chain 3-oxoacyl-CoA reductase	Bm2004	-	317	0.00630915	8.97	35.3456	-	Y	1	0	-	Y	EN70_3450	Y	-	Y	-	-	-
2	0	Ras-related protein Rab-10	Bm5972b	-	203	0.00985222	8.79	23.0627	-	Y	1	0	-	-	-	Y	Y	Y	Y	Y	Y
2	0	Ras-related protein Rab-10	Bm5972a	-	226	0.00884956	8.93	25.9884	-	Y	1	0	-	-	-	Y	Y	Y	Y	Y	Y
2	0	U4/U6 small nuclear ribonucleoprotein SNU13	Bm14055	-	129	0.0155039	8.56	14.0343	-	Y	1	0	-	Y	EN70_4977	Y	Y	Y	Y	Y	Y
2	0	Hypothetical protein	Bm9477	-	154	0.012987	5.51	17.3142	Y	Y	1	1	-	-	-	-	-	-	-	-	-
2	0	T-complex protein 1 subunit epsilon	Bm13703a	Bm1_47485	538	0.00371747	5.37	58.7429	-	-	0	0	-	Y	EN70_1029	Y	Y	Y	Y	Y	Y
2	0	receptor expression-enhancing protein 5/6	Bm7043	Bm1_18875	185	0.0108108	7.79	21.5723	-	-	0	0	-	Y	EN70_1043	-	-	-	-	-	-
2	0	Hypothetical protein	Bm4146	-	264	0.00757576	8.39	30.2737	Y	-	0	0	-	-	-	Y	-	-	-	-	-
2	0	elongation of very long chain fatty acids protein 6	Bm4009	Bm1_01580	269	0.00743494	9.29	31.379	-	-	0	0	-	Y	EN70_1133	-	-	-	-	-	-
2	0	guanine nucleotide-binding protein subunit beta-2-like 1 protein	Bm13688	-	325	0.00615385	8.43	35.5673	-	-	0	0	-	Y	EN70_6636	Y	Y	Y	Y	Y	Y
2	0	Ras-related C3 botulinum toxin substrate 1	Bm2610	-	195	0.0102564	7.53	21.5819	-	Y	0	0	-	-	-	Y	Y	-	Y	Y	-
2	0	Hypothetical translationally controlled tumor protein	Bm13895a	Bm1_31480	181	0.0110497	4.62	20.7665	-	Y	0	0	-	-	-	-	-	-	-	-	-
2	0	large subunit ribosomal protein L12e	Bm4704	Bm1_07030	165	0.0121212	9.49	17.8189	-	Y	0	0	-	-	-	Y	Y	Y	Y	Y	Y
2	0	histone-binding protein RBBP4	Bm13685	Bm1_57630	418	0.00478469	4.84	47.4397	-	Y	0	1	-	-	-	Y	Y	Y	Y	Y	Y
2	0	UMP-CMP kinase	Bm3965	Bm1_14420	196	0.0102041	8.08	22.1185	-	Y	0	1	-	-	-	-	-	-	-	-	-
2	0	small subunit ribosomal protein S15Ae	Bm13902	-	130	0.0153846	10.14	14.6974	-	Y	0	1	-	Y	EN70_7483	Y	Y	Y	Y	Y	Y
0	33	Myotactin form B	Bm4801a	-	4728	0.0069797	6.07	536.063	-	-	125	3	-	Y	LOAG_17881	-	-	-	-	-	-
0	27	triosephosphate isomerase (TIM)	Bm13880	Bm1_29130	247	0.109312	8.3	27.0972	-	-	0	0	-	-	-	-	-	-	-	-	-
0	13	fructose-bisphosphate aldolase, class I	Bm5580	Bm1_15350	363	0.0358127	7.64	39.5132	-	-	4	0	-	-	-	-	-	-	-	-	-
0	13	2,3-bisphosphoglycerate-independent phosphoglycerate mutase	Bm13317	-	515	0.0252427	6.27	57.3201	-	-	2	0	-	-	-	-	-	-	-	-	-
0	10	14-3-3 protein beta/theta/zeta	Bm4259b	-	255	0.0392157	4.73	29.0395	-	-	4	2	-	-	-	-	-	-	-	-	-
0	8	Hypothetical protein	Bm18019	-	473	0.0169133	4.68	53.2379	-	-	106	0	-	-	-	-	-	-	-	-	-
0	8	Moesin/ezrin/radixin homolog 1	Bm1890	-	566	0.0141343	6.14	67.2294	-	Y	17	0	-	-	-	Y	Y	Y	Y	Y	Y
0	8	heat shock protein 110kDa	Bm13663	Bm1_23190	817	0.00979192	5.32	92.2144	-	-	11	2	-	Y	EN70_6627	Y	-	-	-	-	-
0	7	larval allergen	Bm97	Bm1_17875	254	0.0275591	3.84	30.262	Y	Y	11	3	-	-	-	-	-	-	-	-	-
0	6	Hypothetical protein	Bm4209b	-	543	0.0110497	7.26	58.8762	-	-	0	0	-	-	-	-	-	-	-	-	-
0	6	Oxidoreductase	Bm9132	Bm1_28070	378	0.015873	7.64	43.6786	-	-	0	1	-	-	-	-	-	-	-	-	-
0	5	Hypothetical protein	Bm18020	-	812	0.00615763	5.02	89.7672	-	-	231	0	-	-	-	-	-	-	-	-	-
0	4	Major allergen	Bm18072	-	479	0.00835073	4.5	53.3194	-	Y	7	0	-	-	-	-	-	-	-	-	-
0	4	ShTK domain containing protein, partial	Bm7941a	Bm1_00205	217	0.0184332	4.67	23.4663	Y	Y	7	1	-	-	-	-	-	-	-	-	-
0	4	insulysin	Bm13793	Bm1_26615	1040	0.00384615	6.12	120.342	-	-	7	2	-	-	-	-	-	-	-	-	-
0	4	protein disulfide-isomerase A1	Bm13679	-	487	0.00821355	4.94	54.5972	Y	-	1	0	-	Y	EN70_6834	-	-	-	-	-	-
0	4	inorganic pyrophosphatase	Bm13876	Bm1_16955	343	0.0116618	5.97	39.3983	-	Y	0	0	-	-	-	-	-	-	-	-	-
0	4	Ras homolog gene family, member A	Bm9534	-	192	0.0208333	5.61	21.661	-	-	0	0	-	-	-	Y	Y	Y	Y	Y	Y
0	4	RAS-like GTP-binding protein RhoA	Bm10155	Bm1_27295	191	0.0209424	5.97	21.573	-	-	0	0	-	-	-	Y	Y	Y	Y	Y	Y
0	3	low molecular weight heat shock protein p27	Bm2088a	-	202	0.0148515	5.92	23.4191	-	Y	5	1	-	-	-	-	-	-	-	-	-
0	3	OV-16 antigen precursor	Bm3952a	Bm1_41005	230	0.0130435	9.19	25.8124	-	Y	2	0	-	-	-	-	-	-	-	-	-
0	3	recombinant antigen R1, identical	Bm10631	Bm1_11105	206	0.0145631	4.46	24.4666	Y	Y	1	1	-	-	-	-	-	-	-	-	-
0	3	Major allergen	Bm7385	-	257	0.0116732	5.44	28.481	Y	Y	1	2	-	-	-	-	-	-	-	-	-
0	3	Cystatin	Bm10669a	-	161	0.0186335	5.83	18.3924	Y	Y	0	1	-	-	-	-	-	-	-	-	-
0	3	Hypothetical protein	Bm5638	-	111	0.027027	6.26	12.3873	Y	Y	0	1	-	-	-	-	-	-	-	-	-
0	3	Hypothetical protein, R08E5.3	Bm5308	-	358	0.00837989	5.21	40.4116	-	-	0	2	-	-	-	-	-	-	-	-	-
0	2	Hypothetical protein	Bm3141	Bm1_01245	7433	0.00026907	4.45	794.486	-	-	1631	0	-	-	-	-	-	-	-	-	-
0	2	Hypothetical protein	Bm18112	-	1891	0.00105764	4.44	200.918	Y	-	416	0	-	-	-	-	-	-	-	-	-
0	2	sheath protein 5, identical	Bm8725	Bm1_05185	161	0.0124224	8.71	17.8199	Y	-	12	0	-	-	-	-	-	-	-	-	-
0	2	histone H2B	Bm3206	Bm1_02510	145	0.0137931	10.81	15.8294	-	-	6	0	-	Y	EN70_6414	Y	Y	Y	Y	Y	Y
0	2	protein disulfide isomerase family A, member 3	Bm4630a	-	497	0.00402414	6.05	56.935	Y	-	2	0	-	-	-	-	-	-	-	-	-
0	2	T-complex protein 1 subunit delta	Bm13704b	-	484	0.00413223	6.01	52.708	-	-	2	0	-	-	-	Y	Y	Y	Y	Y	Y
0	2	5'-methylthioadenosine phosphorylase	Bm1716	-	283	0.00706714	7.05	31.6333	-	-	2	1	-	-	-	-	-	-	-	-	-
0	2	glutathione reductase (NADPH)	Bm2794	Bm1_04825	510	0.00392157	8.84	56.2233	-	-	2	4	-	-	-	-	-	-	-	-	-
0	2	Hypothetical protein	Bm13388	-	126	0.015873	6.38	14.1856	Y	Y	0	0	-	-	-	-	-	-	-	-	-
