# Supplementary material for: Brugia malayi Glycoproteins Detected by the Filariasis Test Strip Antibody AD12.1
Source: Front Trop Dis. Author manuscript; Available in PMC 2024 Jul 3. (PMC11220778; doi:10.3389/fitd.2021.729294)
Supplement: Table 3 — Supplementary Table 3 | Raw lectin array data. [file NIHMS2003410-supplement-Table_3.xlsx]

## Sheet: Sheet1
		Normalized intensity
Array position	Lectin	Bm Lysate	Bm ES	Wb-CFA	No antigen	Lectin source	Carbohydrate Specificity
1	NEG	56	-17	1	0	-	-
2	AAA	-63.5	-111.5	1.5	1	Anguilla anguilla (Fresh Water Eel)	αFuc
3	AAL	20540	12360	38	4.5	Aleuria aurantia mushrooms	Fucα6GlcNAc
4	ACL	275	200	2	0	Amaranthus caudatus seeds	Galβ3GalNAc
5	AIA	7926.5	6116.5	14	3	Artocarpus integrifolia (Jackfruit) seeds	αGal
6	ASA	471.5	-96.5	5.5	3.5	Allium sativum agglutinin (Garlic)	αMan
7	BPA	9166	166	6.5	3	Bauhinia purpurea alba (Camel’s Foot Tree) seeds	Galβ3GalNAc
8	Con A	1595.5	-123	13	4	Canavalia ensiformis (Jack Bean) seeds	αMan, αGlc
9	DBA	19118	21.5	7.5	1.5	Dolicos biflorus (Horse Gram) seeds	αGalNAc
10	DSA	5.5	38	11.5	8	Datura stramonium (Thorn Apple, Jimson Weed) seeds	(GlcNAc)2-4
11	ECA	477.5	-218.5	5.5	3	Erythrina cristagalli (Coral Tree) seeds	Galβ4GlcNAc
12	EEL	1066.5	191.5	482.5	188.5	Eunonymus europaeus (Spindle Tree) seeds	Galα3Gal
13	GNA	-66.5	-137.5	8	22	Galanthus nivalis (Snowdrop) bulbs	αMan
14	GS-I	8322	445	65.5	18.5	Griffonia (Bandeiraea) simplicifolia seeds	αGal, αGalNAc
15	GS-II	942	7.5	12	3	Griffonia (Bandeiraea) simplicifolia seeds	α or βGlcNac
16	HHA	380	-153.5	13.5	8	Hippeastrum hybrid (Amaryllis) bulbs	αMan
17	Jacalin	9031.5	4544.5	12.5	2	Artocarpus integrifolia (Jackfruit) seeds	Galβ3GalNAc
18	LBA	-94.5	-153	-1	0	Phaseolus lunatus (Lima Bean) seeds	GalNAcα(1,3)[Fucα(1,2)]Gal
19	LcH A	2199.5	-124.5	1	0	Lens culinaris (lentil) seeds	αMan, αGlc
20	LEA	10.5	166	11.5	13.5	Lycopersicon esculentum (tomato) fruit	(GlcNAc)2-4
21	Lotus	734	69	2	2.5	Lotus tetragonolobus, Tetragonolobus purpurea (Winged Pea, Asparagus Pea) seeds	αFuc
22	MAA	321.5	-14	235.5	278.5	Maackia amurensis seeds	Galβ4GlcNAc
23	MPL	662.5	676.5	5	0.5	Maclura pomifera (Osage Orange) seeds	Galβ3GalNAc
24	NPA	120	-287	2.5	3.5	Narcissus pseudonarcissus (Daffodil) bulbs	αMan
25	PHA-E	-44.5	-123.5	7	19	Phaseolus vulgaris (Red Kidney Bean) seeds	Galβ4GlcNAcb2Mana6(GlcNAcb4) (GlcNAcb4Mana3)Manb4
26	PHA-L	-110.5	-137.5	1	4.5	Phaseolus vulgaris (Red Kidney Bean) seeds	Galβ4GlcNAcb6(GlcNAcb2Mana3)Mana3
27	PNA	3110.5	4574	6	1.5	Arachis hypogaea peanuts	Galβ3GalNAc
28	PSA	867	-159.5	7	0.5	Pisum sativum (Pea) seeds	αMan, αGlc
29	PTL	16299.5	1839.5	2630.5	110.5	Psophocarpus tetragonolobus (Winged Bean) seeds	GalNAc, Gal
30	SBA	3439	1036.5	2	0.5	Glycine max (soybean) seeds	α > βGalNAc
31	SJA	1431.5	-299	-0.5	0	Sophora japonica (Japanese Pagoda Tree) seeds	βGalNAc
32	SNA-I	-68.5	-158	39	20	Sambucus nigra (Elderberry) bark	NANAa(2,6)GalNAc > GalNAc = Lac > GalNANAa(2,6)Gal
33	SNA-II	6624.5	1976.5	-1	0.5	Sambucus nigra (Elderberry) bark	GalNAc > Gal
34	STL	46	211.5	64	49	Solanum tuberosum, (potato) tubers	(GlcNAc)2-4
35	UDA	947	-205	2	1	Urtica dioica (Stinging Nettle) seeds	GlcNAc
36	UEA-I	463	-155.5	54	69	Ulex europaeus (Furze Gorse) seeds	αFuc
37	UEA-II	-103.5	-210	5.5	3	Ulex europaeus (Furze Gorse) seeds	Poly β(1,4)GlcNAc
38	VFA	4165.5	-112.5	1	0	Vicia faba (Fava Bean) seeds	αMan
39	VVA	5889.5	1929.5	10	0	Vicia villosa (Hairy Vetch) seeds	GalNAc
40	WFA	9916	459.5	4.5	1.5	Wisteria floribunda (Japanese Wisteria) seeds	GalNAc
41	WGA	5197	166.5	3	0	Triticum vulgaris (wheat germ)	GlcNAc
