# Supplementary material for: Brugia malayi Glycoproteins Detected by the Filariasis Test Strip Antibody AD12.1
Source: Front Trop Dis. Author manuscript; Available in PMC 2024 Jul 3. (PMC11220778; doi:10.3389/fitd.2021.729294)
Supplement: Table 2 — Supplementary Table 2 | GO term analysis. [file NIHMS2003410-supplement-Table_2.xlsx]

## Sheet: Sheet1
Table 2: GO term enrichment analysis of proteomic hits
GO ID	GO Name	Fold change	RDT	Enriched in Loa CFAs*
Cellular Compartment
GO:0005737	cytoplasm	2.1	3e-25	Y
GO:0043228	non-membrane-bounded organelle	2.1	2e-08	Y
GO:0043232	intracellular non-membrane-bounded organelle	2.1	2e-08	Y
GO:0005856	cytoskeleton	3	3.6e-07	Y
GO:0099081	supramolecular polymer	3.4	5.8e-07	Y
GO:0099512	supramolecular fiber	3.4	5.8e-07	Y
GO:0099080	supramolecular complex	3.3	7.5e-07	Y
GO:0005829	cytosol	3.2	1.2e-06	Y
GO:0044430	cytoskeletal part	3.1	2.2e-06	Y
GO:0012505	endomembrane system	2.1	5.2e-05	Y
Molecular Function
GO:0016462	pyrophosphatase activity	2.3	6.7e-06	Y
GO:0016818	hydrolase activity, acting on acid anhydrides, in phosphorus-containing anhydrides	2.3	7e-06	Y
GO:0016817	hydrolase activity, acting on acid anhydrides	2.3	7.9e-06	Y
GO:0017111	nucleoside-triphosphatase activity	2.3	1.1e-05	-
GO:0005198	structural molecule activity	2.4	2.6e-05	Y
GO:0016491	oxidoreductase activity	2.4	3.4e-05	Y
Biological Processes
GO:0009792	embryo development ending in birth or egg hatching	3.4	2.3e-26	Y
GO:0009790	embryo development	3.2	7.5e-25	Y
GO:0002119	nematode larval development	3.1	2.8e-21	Y
GO:0002164	larval development	3.1	3e-21	Y
GO:0009791	post-embryonic development	3	1.1e-20	Y
GO:0006897	endocytosis	4.3	1.6e-16	Y
GO:0000003	reproduction	2.3	2.2e-16	Y
GO:0006898	receptor-mediated endocytosis	5	1.6e-15	Y
GO:0016192	vesicle-mediated transport	3.1	4.2e-13	Y
GO:0006457	protein folding	7.4	1.7e-12	Y
*Hertz et al [9]
